# Supplementary material for: CryoEM at 100 keV: a demonstration and prospects
Source: IUCrJ. 2019 Oct 11;6(Pt 6):1086–98. doi: 10.1107/S2052252519012612 (PMC6830209; doi:10.1107/S2052252519012612)
Supplement: Supplementary file 1 [file m-06-01086-sup1.txt]

data_mtf_EigerX500K_100keV
loop_
_rlnResolutionInversePixel
_rlnMtfValue
0.001000 0.999999 
0.002000 0.999995 
0.003000 0.999990 
0.004000 0.999982 
0.005000 0.999971 
0.006000 0.999959 
0.007000 0.999944 
0.008000 0.999927 
0.009000 0.999908 
0.010000 0.999886 
0.011000 0.999862 
0.012000 0.999836 
0.013000 0.999807 
0.014000 0.999776 
0.015000 0.999743 
0.016000 0.999708 
0.017000 0.999670 
0.018000 0.999630 
0.019000 0.999588 
0.020000 0.999543 
0.021000 0.999497 
0.022000 0.999447 
0.023000 0.999396 
0.024000 0.999342 
0.025000 0.999287 
0.026000 0.999228 
0.027000 0.999168 
0.028000 0.999105 
0.029000 0.999040 
0.030000 0.998973 
0.031000 0.998903 
0.032000 0.998831 
0.033000 0.998757 
0.034000 0.998681 
0.035000 0.998602 
0.036000 0.998521 
0.037000 0.998438 
0.038000 0.998352 
0.039000 0.998265 
0.040000 0.998175 
0.041000 0.998082 
0.042000 0.997988 
0.043000 0.997891 
0.044000 0.997792 
0.045000 0.997690 
0.046000 0.997587 
0.047000 0.997481 
0.048000 0.997372 
0.049000 0.997262 
0.050000 0.997149 
0.051000 0.997034 
0.052000 0.996917 
0.053000 0.996797 
0.054000 0.996675 
0.055000 0.996551 
0.056000 0.996425 
0.057000 0.996296 
0.058000 0.996166 
0.059000 0.996033 
0.060000 0.995897 
0.061000 0.995760 
0.062000 0.995620 
0.063000 0.995478 
0.064000 0.995333 
0.065000 0.995186 
0.066000 0.995038 
0.067000 0.994886 
0.068000 0.994733 
0.069000 0.994577 
0.070000 0.994420 
0.071000 0.994259 
0.072000 0.994097 
0.073000 0.993932 
0.074000 0.993765 
0.075000 0.993596 
0.076000 0.993425 
0.077000 0.993251 
0.078000 0.993076 
0.079000 0.992897 
0.080000 0.992717 
0.081000 0.992535 
0.082000 0.992350 
0.083000 0.992163 
0.084000 0.991973 
0.085000 0.991782 
0.086000 0.991588 
0.087000 0.991392 
0.088000 0.991194 
0.089000 0.990994 
0.090000 0.990791 
0.091000 0.990586 
0.092000 0.990379 
0.093000 0.990170 
0.094000 0.989958 
0.095000 0.989745 
0.096000 0.989529 
0.097000 0.989310 
0.098000 0.989090 
0.099000 0.988867 
0.100000 0.988643 
0.101000 0.988416 
0.102000 0.988186 
0.103000 0.987955 
0.104000 0.987721 
0.105000 0.987485 
0.106000 0.987247 
0.107000 0.987007 
0.108000 0.986765 
0.109000 0.986520 
0.110000 0.986273 
0.111000 0.986024 
0.112000 0.985773 
0.113000 0.985519 
0.114000 0.985264 
0.115000 0.985006 
0.116000 0.984746 
0.117000 0.984484 
0.118000 0.984219 
0.119000 0.983953 
0.120000 0.983684 
0.121000 0.983413 
0.122000 0.983140 
0.123000 0.982865 
0.124000 0.982588 
0.125000 0.982308 
0.126000 0.982026 
0.127000 0.981742 
0.128000 0.981456 
0.129000 0.981168 
0.130000 0.980877 
0.131000 0.980585 
0.132000 0.980290 
0.133000 0.979993 
0.134000 0.979694 
0.135000 0.979393 
0.136000 0.979090 
0.137000 0.978784 
0.138000 0.978476 
0.139000 0.978167 
0.140000 0.977855 
0.141000 0.977541 
0.142000 0.977224 
0.143000 0.976906 
0.144000 0.976585 
0.145000 0.976263 
0.146000 0.975938 
0.147000 0.975611 
0.148000 0.975282 
0.149000 0.974951 
0.150000 0.974618 
0.151000 0.974282 
0.152000 0.973945 
0.153000 0.973605 
0.154000 0.973264 
0.155000 0.972920 
0.156000 0.972574 
0.157000 0.972226 
0.158000 0.971876 
0.159000 0.971523 
0.160000 0.971169 
0.161000 0.970812 
0.162000 0.970454 
0.163000 0.970093 
0.164000 0.969731 
0.165000 0.969366 
0.166000 0.968999 
0.167000 0.968630 
0.168000 0.968259 
0.169000 0.967886 
0.170000 0.967510 
0.171000 0.967133 
0.172000 0.966754 
0.173000 0.966372 
0.174000 0.965989 
0.175000 0.965603 
0.176000 0.965215 
0.177000 0.964826 
0.178000 0.964434 
0.179000 0.964040 
0.180000 0.963644 
0.181000 0.963246 
0.182000 0.962846 
0.183000 0.962444 
0.184000 0.962040 
0.185000 0.961634 
0.186000 0.961226 
0.187000 0.960816 
0.188000 0.960404 
0.189000 0.959989 
0.190000 0.959573 
0.191000 0.959155 
0.192000 0.958734 
0.193000 0.958312 
0.194000 0.957888 
0.195000 0.957461 
0.196000 0.957033 
0.197000 0.956603 
0.198000 0.956170 
0.199000 0.955736 
0.200000 0.955299 
0.201000 0.954861 
0.202000 0.954421 
0.203000 0.953978 
0.204000 0.953534 
0.205000 0.953088 
0.206000 0.952639 
0.207000 0.952189 
0.208000 0.951737 
0.209000 0.951282 
0.210000 0.950826 
0.211000 0.950368 
0.212000 0.949908 
0.213000 0.949446 
0.214000 0.948982 
0.215000 0.948516 
0.216000 0.948048 
0.217000 0.947578 
0.218000 0.947106 
0.219000 0.946632 
0.220000 0.946156 
0.221000 0.945678 
0.222000 0.945199 
0.223000 0.944717 
0.224000 0.944234 
0.225000 0.943748 
0.226000 0.943261 
0.227000 0.942771 
0.228000 0.942280 
0.229000 0.941787 
0.230000 0.941292 
0.231000 0.940795 
0.232000 0.940296 
0.233000 0.939795 
0.234000 0.939293 
0.235000 0.938788 
0.236000 0.938282 
0.237000 0.937773 
0.238000 0.937263 
0.239000 0.936751 
0.240000 0.936237 
0.241000 0.935721 
0.242000 0.935203 
0.243000 0.934684 
0.244000 0.934162 
0.245000 0.933639 
0.246000 0.933114 
0.247000 0.932587 
0.248000 0.932058 
0.249000 0.931527 
0.250000 0.930994 
0.251000 0.930460 
0.252000 0.929924 
0.253000 0.929385 
0.254000 0.928845 
0.255000 0.928304 
0.256000 0.927760 
0.257000 0.927214 
0.258000 0.926667 
0.259000 0.926118 
0.260000 0.925567 
0.261000 0.925014 
0.262000 0.924460 
0.263000 0.923904 
0.264000 0.923345 
0.265000 0.922785 
0.266000 0.922224 
0.267000 0.921660 
0.268000 0.921095 
0.269000 0.920528 
0.270000 0.919959 
0.271000 0.919388 
0.272000 0.918816 
0.273000 0.918242 
0.274000 0.917666 
0.275000 0.917088 
0.276000 0.916509 
0.277000 0.915927 
0.278000 0.915344 
0.279000 0.914760 
0.280000 0.914173 
0.281000 0.913585 
0.282000 0.912995 
0.283000 0.912403 
0.284000 0.911810 
0.285000 0.911215 
0.286000 0.910618 
0.287000 0.910019 
0.288000 0.909419 
0.289000 0.908817 
0.290000 0.908213 
0.291000 0.907608 
0.292000 0.907001 
0.293000 0.906392 
0.294000 0.905781 
0.295000 0.905169 
0.296000 0.904555 
0.297000 0.903940 
0.298000 0.903322 
0.299000 0.902704 
0.300000 0.902083 
0.301000 0.901461 
0.302000 0.900837 
0.303000 0.900211 
0.304000 0.899584 
0.305000 0.898955 
0.306000 0.898325 
0.307000 0.897692 
0.308000 0.897059 
0.309000 0.896423 
0.310000 0.895786 
0.311000 0.895147 
0.312000 0.894507 
0.313000 0.893865 
0.314000 0.893222 
0.315000 0.892576 
0.316000 0.891930 
0.317000 0.891281 
0.318000 0.890631 
0.319000 0.889980 
0.320000 0.889326 
0.321000 0.888672 
0.322000 0.888015 
0.323000 0.887357 
0.324000 0.886698 
0.325000 0.886037 
0.326000 0.885374 
0.327000 0.884710 
0.328000 0.884044 
0.329000 0.883377 
0.330000 0.882708 
0.331000 0.882038 
0.332000 0.881366 
0.333000 0.880692 
0.334000 0.880017 
0.335000 0.879340 
0.336000 0.878662 
0.337000 0.877983 
0.338000 0.877301 
0.339000 0.876619 
0.340000 0.875935 
0.341000 0.875249 
0.342000 0.874562 
0.343000 0.873873 
0.344000 0.873183 
0.345000 0.872491 
0.346000 0.871798 
0.347000 0.871103 
0.348000 0.870407 
0.349000 0.869710 
0.350000 0.869010 
0.351000 0.868310 
0.352000 0.867608 
0.353000 0.866904 
0.354000 0.866200 
0.355000 0.865493 
0.356000 0.864785 
0.357000 0.864076 
0.358000 0.863365 
0.359000 0.862653 
0.360000 0.861940 
0.361000 0.861225 
0.362000 0.860508 
0.363000 0.859791 
0.364000 0.859071 
0.365000 0.858351 
0.366000 0.857629 
0.367000 0.856905 
0.368000 0.856180 
0.369000 0.855454 
0.370000 0.854727 
0.371000 0.853998 
0.372000 0.853267 
0.373000 0.852535 
0.374000 0.851802 
0.375000 0.851068 
0.376000 0.850332 
0.377000 0.849595 
0.378000 0.848856 
0.379000 0.848116 
0.380000 0.847375 
0.381000 0.846633 
0.382000 0.845889 
0.383000 0.845143 
0.384000 0.844397 
0.385000 0.843649 
0.386000 0.842900 
0.387000 0.842149 
0.388000 0.841397 
0.389000 0.840644 
0.390000 0.839890 
0.391000 0.839134 
0.392000 0.838377 
0.393000 0.837619 
0.394000 0.836859 
0.395000 0.836099 
0.396000 0.835336 
0.397000 0.834573 
0.398000 0.833808 
0.399000 0.833042 
0.400000 0.832275 
0.401000 0.831507 
0.402000 0.830737 
0.403000 0.829966 
0.404000 0.829194 
0.405000 0.828421 
0.406000 0.827646 
0.407000 0.826870 
0.408000 0.826093 
0.409000 0.825315 
0.410000 0.824536 
0.411000 0.823755 
0.412000 0.822973 
0.413000 0.822190 
0.414000 0.821406 
0.415000 0.820620 
0.416000 0.819834 
0.417000 0.819046 
0.418000 0.818257 
0.419000 0.817467 
0.420000 0.816676 
0.421000 0.815883 
0.422000 0.815089 
0.423000 0.814295 
0.424000 0.813499 
0.425000 0.812702 
0.426000 0.811903 
0.427000 0.811104 
0.428000 0.810304 
0.429000 0.809502 
0.430000 0.808699 
0.431000 0.807896 
0.432000 0.807091 
0.433000 0.806285 
0.434000 0.805477 
0.435000 0.804669 
0.436000 0.803860 
0.437000 0.803049 
0.438000 0.802238 
0.439000 0.801425 
0.440000 0.800612 
0.441000 0.799797 
0.442000 0.798981 
0.443000 0.798164 
0.444000 0.797347 
0.445000 0.796528 
0.446000 0.795708 
0.447000 0.794887 
0.448000 0.794065 
0.449000 0.793241 
0.450000 0.792417 
0.451000 0.791592 
0.452000 0.790766 
0.453000 0.789939 
0.454000 0.789111 
0.455000 0.788281 
0.456000 0.787451 
0.457000 0.786620 
0.458000 0.785788 
0.459000 0.784955 
0.460000 0.784121 
0.461000 0.783286 
0.462000 0.782449 
0.463000 0.781612 
0.464000 0.780774 
0.465000 0.779935 
0.466000 0.779096 
0.467000 0.778255 
0.468000 0.777413 
0.469000 0.776570 
0.470000 0.775726 
0.471000 0.774882 
0.472000 0.774036 
0.473000 0.773190 
0.474000 0.772342 
0.475000 0.771494 
0.476000 0.770645 
0.477000 0.769795 
0.478000 0.768944 
0.479000 0.768092 
0.480000 0.767239 
0.481000 0.766386 
0.482000 0.765531 
0.483000 0.764676 
0.484000 0.763819 
0.485000 0.762962 
0.486000 0.762104 
0.487000 0.761246 
0.488000 0.760386 
0.489000 0.759525 
0.490000 0.758664 
0.491000 0.757802 
0.492000 0.756939 
0.493000 0.756075 
0.494000 0.755210 
0.495000 0.754345 
0.496000 0.753478 
0.497000 0.752611 
0.498000 0.751743 
0.499000 0.750875 
0.500000 0.750005 
0.501000 0.749135 
0.502000 0.748264 
0.503000 0.747392 
0.504000 0.746519 
0.505000 0.745646 
0.506000 0.744772 
0.507000 0.743897 
0.508000 0.743021 
0.509000 0.742145 
0.510000 0.741267 
0.511000 0.740389 
0.512000 0.739511 
0.513000 0.738631 
0.514000 0.737751 
0.515000 0.736870 
0.516000 0.735989 
0.517000 0.735107 
0.518000 0.734224 
0.519000 0.733340 
0.520000 0.732456 
0.521000 0.731570 
0.522000 0.730685 
0.523000 0.729798 
0.524000 0.728911 
0.525000 0.728023 
0.526000 0.727135 
0.527000 0.726246 
0.528000 0.725356 
0.529000 0.724465 
0.530000 0.723574 
0.531000 0.722683 
0.532000 0.721790 
0.533000 0.720897 
0.534000 0.720004 
0.535000 0.719109 
0.536000 0.718214 
0.537000 0.717319 
0.538000 0.716423 
0.539000 0.715526 
0.540000 0.714628 
0.541000 0.713731 
0.542000 0.712832 
0.543000 0.711933 
0.544000 0.711033 
0.545000 0.710133 
0.546000 0.709232 
0.547000 0.708330 
0.548000 0.707428 
0.549000 0.706526 
0.550000 0.705623 
0.551000 0.704719 
0.552000 0.703815 
0.553000 0.702910 
0.554000 0.702005 
0.555000 0.701099 
0.556000 0.700192 
0.557000 0.699285 
0.558000 0.698378 
0.559000 0.697470 
0.560000 0.696562 
0.561000 0.695653 
0.562000 0.694743 
0.563000 0.693833 
0.564000 0.692923 
0.565000 0.692012 
0.566000 0.691100 
0.567000 0.690188 
0.568000 0.689276 
0.569000 0.688363 
0.570000 0.687450 
0.571000 0.686536 
0.572000 0.685622 
0.573000 0.684707 
0.574000 0.683792 
0.575000 0.682876 
0.576000 0.681960 
0.577000 0.681044 
0.578000 0.680127 
0.579000 0.679210 
0.580000 0.678292 
0.581000 0.677374 
0.582000 0.676455 
0.583000 0.675536 
0.584000 0.674617 
0.585000 0.673697 
0.586000 0.672777 
0.587000 0.671857 
0.588000 0.670936 
0.589000 0.670015 
0.590000 0.669093 
0.591000 0.668171 
0.592000 0.667249 
0.593000 0.666326 
0.594000 0.665403 
0.595000 0.664479 
0.596000 0.663556 
0.597000 0.662632 
0.598000 0.661707 
0.599000 0.660782 
0.600000 0.659857 
0.601000 0.658932 
0.602000 0.658006 
0.603000 0.657080 
0.604000 0.656154 
0.605000 0.655227 
0.606000 0.654300 
0.607000 0.653373 
0.608000 0.652445 
0.609000 0.651517 
0.610000 0.650589 
0.611000 0.649661 
0.612000 0.648732 
0.613000 0.647803 
0.614000 0.646874 
0.615000 0.645945 
0.616000 0.645015 
0.617000 0.644085 
0.618000 0.643155 
0.619000 0.642224 
0.620000 0.641294 
0.621000 0.640363 
0.622000 0.639432 
0.623000 0.638500 
0.624000 0.637569 
0.625000 0.636637 
0.626000 0.635705 
0.627000 0.634773 
0.628000 0.633840 
0.629000 0.632908 
0.630000 0.631975 
0.631000 0.631042 
0.632000 0.630109 
0.633000 0.629176 
0.634000 0.628242 
0.635000 0.627309 
0.636000 0.626375 
0.637000 0.625441 
0.638000 0.624507 
0.639000 0.623572 
0.640000 0.622638 
0.641000 0.621703 
0.642000 0.620769 
0.643000 0.619834 
0.644000 0.618899 
0.645000 0.617964 
0.646000 0.617028 
0.647000 0.616093 
0.648000 0.615158 
0.649000 0.614222 
0.650000 0.613286 
0.651000 0.612351 
0.652000 0.611415 
0.653000 0.610479 
0.654000 0.609543 
0.655000 0.608607 
0.656000 0.607670 
0.657000 0.606734 
0.658000 0.605798 
0.659000 0.604861 
0.660000 0.603925 
0.661000 0.602988 
0.662000 0.602052 
0.663000 0.601115 
0.664000 0.600179 
0.665000 0.599242 
0.666000 0.598305 
0.667000 0.597368 
0.668000 0.596432 
0.669000 0.595495 
0.670000 0.594558 
0.671000 0.593621 
0.672000 0.592684 
0.673000 0.591748 
0.674000 0.590811 
0.675000 0.589874 
0.676000 0.588937 
0.677000 0.588000 
0.678000 0.587063 
0.679000 0.586127 
0.680000 0.585190 
0.681000 0.584253 
0.682000 0.583316 
0.683000 0.582380 
0.684000 0.581443 
0.685000 0.580507 
0.686000 0.579570 
0.687000 0.578634 
0.688000 0.577697 
0.689000 0.576761 
0.690000 0.575825 
0.691000 0.574889 
0.692000 0.573952 
0.693000 0.573016 
0.694000 0.572080 
0.695000 0.571145 
0.696000 0.570209 
0.697000 0.569273 
0.698000 0.568337 
0.699000 0.567402 
0.700000 0.566467 
0.701000 0.565531 
0.702000 0.564596 
0.703000 0.563661 
0.704000 0.562726 
0.705000 0.561792 
0.706000 0.560857 
0.707000 0.559922 
0.708000 0.558988 
0.709000 0.558054 
0.710000 0.557120 
0.711000 0.556186 
0.712000 0.555252 
0.713000 0.554318 
0.714000 0.553385 
0.715000 0.552452 
0.716000 0.551519 
0.717000 0.550586 
0.718000 0.549653 
0.719000 0.548720 
0.720000 0.547788 
0.721000 0.546856 
0.722000 0.545924 
0.723000 0.544992 
0.724000 0.544061 
0.725000 0.543129 
0.726000 0.542198 
0.727000 0.541267 
0.728000 0.540336 
0.729000 0.539406 
0.730000 0.538476 
0.731000 0.537546 
0.732000 0.536616 
0.733000 0.535686 
0.734000 0.534757 
0.735000 0.533828 
0.736000 0.532899 
0.737000 0.531970 
0.738000 0.531042 
0.739000 0.530114 
0.740000 0.529186 
0.741000 0.528259 
0.742000 0.527331 
0.743000 0.526404 
0.744000 0.525478 
0.745000 0.524551 
0.746000 0.523625 
0.747000 0.522699 
0.748000 0.521774 
0.749000 0.520849 
0.750000 0.519924 
0.751000 0.518999 
0.752000 0.518075 
0.753000 0.517151 
0.754000 0.516227 
0.755000 0.515304 
0.756000 0.514381 
0.757000 0.513458 
0.758000 0.512536 
0.759000 0.511613 
0.760000 0.510692 
0.761000 0.509770 
0.762000 0.508849 
0.763000 0.507929 
0.764000 0.507008 
0.765000 0.506088 
0.766000 0.505169 
0.767000 0.504250 
0.768000 0.503331 
0.769000 0.502412 
0.770000 0.501494 
0.771000 0.500577 
0.772000 0.499659 
0.773000 0.498742 
0.774000 0.497826 
0.775000 0.496909 
0.776000 0.495994 
0.777000 0.495078 
0.778000 0.494163 
0.779000 0.493249 
0.780000 0.492335 
0.781000 0.491421 
0.782000 0.490507 
0.783000 0.489595 
0.784000 0.488682 
0.785000 0.487770 
0.786000 0.486858 
0.787000 0.485947 
0.788000 0.485036 
0.789000 0.484126 
0.790000 0.483216 
0.791000 0.482307 
0.792000 0.481398 
0.793000 0.480489 
0.794000 0.479581 
0.795000 0.478674 
0.796000 0.477767 
0.797000 0.476860 
0.798000 0.475954 
0.799000 0.475048 
0.800000 0.474143 
0.801000 0.473238 
0.802000 0.472334 
0.803000 0.471430 
0.804000 0.470527 
0.805000 0.469624 
0.806000 0.468722 
0.807000 0.467820 
0.808000 0.466919 
0.809000 0.466018 
0.810000 0.465118 
0.811000 0.464218 
0.812000 0.463319 
0.813000 0.462420 
0.814000 0.461522 
0.815000 0.460624 
0.816000 0.459727 
0.817000 0.458830 
0.818000 0.457934 
0.819000 0.457039 
0.820000 0.456144 
0.821000 0.455249 
0.822000 0.454356 
0.823000 0.453462 
0.824000 0.452569 
0.825000 0.451677 
0.826000 0.450786 
0.827000 0.449895 
0.828000 0.449004 
0.829000 0.448114 
0.830000 0.447225 
0.831000 0.446336 
0.832000 0.445448 
0.833000 0.444560 
0.834000 0.443673 
0.835000 0.442787 
0.836000 0.441901 
0.837000 0.441015 
0.838000 0.440131 
0.839000 0.439247 
0.840000 0.438363 
0.841000 0.437480 
0.842000 0.436598 
0.843000 0.435716 
0.844000 0.434835 
0.845000 0.433955 
0.846000 0.433075 
0.847000 0.432196 
0.848000 0.431318 
0.849000 0.430440 
0.850000 0.429562 
0.851000 0.428686 
0.852000 0.427810 
0.853000 0.426934 
0.854000 0.426060 
0.855000 0.425186 
0.856000 0.424312 
0.857000 0.423440 
0.858000 0.422567 
0.859000 0.421696 
0.860000 0.420825 
0.861000 0.419955 
0.862000 0.419086 
0.863000 0.418217 
0.864000 0.417349 
0.865000 0.416481 
0.866000 0.415615 
0.867000 0.414749 
0.868000 0.413883 
0.869000 0.413018 
0.870000 0.412154 
0.871000 0.411291 
0.872000 0.410429 
0.873000 0.409567 
0.874000 0.408705 
0.875000 0.407845 
0.876000 0.406985 
0.877000 0.406126 
0.878000 0.405268 
0.879000 0.404410 
0.880000 0.403553 
0.881000 0.402697 
0.882000 0.401841 
0.883000 0.400986 
0.884000 0.400132 
0.885000 0.399279 
0.886000 0.398426 
0.887000 0.397574 
0.888000 0.396723 
0.889000 0.395873 
0.890000 0.395023 
0.891000 0.394174 
0.892000 0.393326 
0.893000 0.392478 
0.894000 0.391632 
0.895000 0.390786 
0.896000 0.389941 
0.897000 0.389096 
0.898000 0.388253 
0.899000 0.387410 
0.900000 0.386567 
0.901000 0.385726 
0.902000 0.384885 
0.903000 0.384046 
0.904000 0.383207 
0.905000 0.382368 
0.906000 0.381531 
0.907000 0.380694 
0.908000 0.379858 
0.909000 0.379023 
0.910000 0.378189 
0.911000 0.377355 
0.912000 0.376522 
0.913000 0.375690 
0.914000 0.374859 
0.915000 0.374029 
0.916000 0.373199 
0.917000 0.372370 
0.918000 0.371542 
0.919000 0.370715 
0.920000 0.369889 
0.921000 0.369063 
0.922000 0.368239 
0.923000 0.367415 
0.924000 0.366592 
0.925000 0.365769 
0.926000 0.364948 
0.927000 0.364127 
0.928000 0.363308 
0.929000 0.362489 
0.930000 0.361671 
0.931000 0.360853 
0.932000 0.360037 
0.933000 0.359221 
0.934000 0.358406 
0.935000 0.357593 
0.936000 0.356779 
0.937000 0.355967 
0.938000 0.355156 
0.939000 0.354345 
0.940000 0.353536 
0.941000 0.352727 
0.942000 0.351919 
0.943000 0.351112 
0.944000 0.350306 
0.945000 0.349500 
0.946000 0.348696 
0.947000 0.347892 
0.948000 0.347089 
0.949000 0.346287 
0.950000 0.345486 
0.951000 0.344686 
0.952000 0.343887 
0.953000 0.343089 
0.954000 0.342291 
0.955000 0.341494 
0.956000 0.340699 
0.957000 0.339904 
0.958000 0.339110 
0.959000 0.338317 
0.960000 0.337525 
0.961000 0.336733 
0.962000 0.335943 
0.963000 0.335153 
0.964000 0.334365 
0.965000 0.333577 
0.966000 0.332790 
0.967000 0.332004 
0.968000 0.331220 
0.969000 0.330435 
0.970000 0.329652 
0.971000 0.328870 
0.972000 0.328089 
0.973000 0.327308 
0.974000 0.326529 
0.975000 0.325750 
0.976000 0.324972 
0.977000 0.324196 
0.978000 0.323420 
0.979000 0.322645 
0.980000 0.321871 
0.981000 0.321098 
0.982000 0.320326 
0.983000 0.319555 
0.984000 0.318785 
0.985000 0.318015 
0.986000 0.317247 
0.987000 0.316479 
0.988000 0.315713 
0.989000 0.314947 
0.990000 0.314183 
0.991000 0.313419 
0.992000 0.312656 
0.993000 0.311895 
0.994000 0.311134 
0.995000 0.310374 
0.996000 0.309615 
0.997000 0.308857 
0.998000 0.308100 
0.999000 0.307344 
1.000000 0.306589
